# Supplementary material for: Supported employment: Meta-analysis and review of randomized controlled trials of individual placement and support
Source: PLoS One. 2019 Feb 20;14(2):e0212208. doi: 10.1371/journal.pone.0212208 (PMC6382127; doi:10.1371/journal.pone.0212208)
Supplement: S3 File — (ZIP) [file pone.0212208.s003.zip]

Archive with 9 entries (9 files):
- competitive_employment_any.rds
- income.rds
- global_functioning.rds
- quality_of_life.rds
- mental_health.rds
- job_tenure.rds
- competitive_employment_end.rds
- job_length.rds
- time_to_first_ce.rds
